# Supplementary material for: Small RNA Profiling of Cucurbit Yellow Stunting Disorder Virus from Susceptible and Tolerant Squash (Cucurbita pepo) Lines
Source: Viruses. 2023 Mar 19;15(3):788. doi: 10.3390/v15030788 (PMC10058471; doi:10.3390/v15030788)
Supplement: Supplementary file 1 [file viruses-15-00788-s001.zip]

Archive with 1 entries (1 files):
- viruses-2269863-supplementary.pdf
